# Supplementary material for: Breaking antimicrobial resistance by disrupting extracytoplasmic protein folding
Source: eLife. 2022 Jan 13;11:e57974. doi: 10.7554/eLife.57974 (PMC8863373; doi:10.7554/eLife.57974)
Supplement: Figure 2—source data 3. — ‘Top Panel’ in the file name refers to immunoblots carried out using a Strep-Tactin-AP conjugate or a Strep-Tactin-HRP conjugate, while ‘Bottom Panel’ refers to immunoblots carried out using an anti-DnaK 8E2/2 antibody. ‘Left’, ‘Middle’, and ‘Right’ in the file names refer to the part of the immunoblot to the left, in-between, or to the right of the vertical black lines shown in the final figure, respectively. [file elife-57974-fig2-data3.zip]

Archive with 7 entries (6 files):
- Figure 2-source data 3/
- Figure 2-source data 3/TopPanel_Right.tif
- Figure 2-source data 3/TopPanel_Middle.tif
- Figure 2-source data 3/TopPanel_Left.tif
- Figure 2-source data 3/BottomPanel_Middle.tif
- Figure 2-source data 3/BottomPanel_Left.tif
- Figure 2-source data 3/BotomPanel_Right.tif
