# Supplementary material for: Breaking antimicrobial resistance by disrupting extracytoplasmic protein folding
Source: eLife. 2022 Jan 13;11:e57974. doi: 10.7554/eLife.57974 (PMC8863373; doi:10.7554/eLife.57974)
Supplement: Figure 3—source data 1. — The file names indicate the lanes of the immunoblot included in the paper that each of these files corresponds to. [file elife-57974-fig3-data1.zip]

Archive with 3 entries (2 files):
- Figure 3-source data 1/
- Figure 3-source data 1/LanesM-2_and_7-8.tif
- Figure 3-source data 1/Lanes3-6_and_9-8.tif
