# Supplementary material for: Breaking antimicrobial resistance by disrupting extracytoplasmic protein folding
Source: eLife. 2022 Jan 13;11:e57974. doi: 10.7554/eLife.57974 (PMC8863373; doi:10.7554/eLife.57974)
Supplement: Figure 4—source data 1. — ‘Top Panel’ in the file name refers to immunoblots carried out using an anti-HtrA1 (DegP) antibody, while ‘Bottom Panel’ refers to immunoblots carried out using an anti-DnaK 8E2/2 antibody. ‘Left’ and ‘Right’ in the file names refer to the part of the immunoblot to the left or to the right of the vertical black line shown in the final figure, respectively. [file elife-57974-fig4-data1.zip]

Archive with 5 entries (4 files):
- Figure 4-source data 1/
- Figure 4-source data 1/TopPanel_Right.tif
- Figure 4-source data 1/TopPanel_Left.tif
- Figure 4-source data 1/BottomPanel_Right.tif
- Figure 4-source data 1/BottomPanel_Left.tif
