# Supplementary material for: Breaking antimicrobial resistance by disrupting extracytoplasmic protein folding
Source: eLife. 2022 Jan 13;11:e57974. doi: 10.7554/eLife.57974 (PMC8863373; doi:10.7554/eLife.57974)
Supplement: Figure 4—source data 6. — The figure included in the paper is shown in the center and relevant bands used for each part of the figure are marked with color-coded boxes on the uncropped immunoblots. [file elife-57974-fig4-data6.zip]

Archive with 2 entries (1 files):
- Figure 4-source data 6/
- Figure 4-source data 6/Figure 4C.tif
