# Supplementary material for: Breaking antimicrobial resistance by disrupting extracytoplasmic protein folding
Source: eLife. 2022 Jan 13;11:e57974. doi: 10.7554/eLife.57974 (PMC8863373; doi:10.7554/eLife.57974)
Supplement: Figure 5—source data 2. — The figure included in the paper is shown at the bottom and relevant bands used for each part of the figure are marked with a red box on the uncropped immunoblot. [file elife-57974-fig5-data2.zip]

Archive with 2 entries (1 files):
- Figure 5-source data 2/
- Figure 5-source data 2/Figure 5C.tif
